# Supplementary material for: Succinate Regulates Endothelial Mitochondrial Function and Barrier Integrity
Source: Antioxidants (Basel). 2024 Dec 21;13(12):1579. doi: 10.3390/antiox13121579 (PMC11673088; doi:10.3390/antiox13121579)
Supplement: Supplementary file 1 [file antioxidants-13-01579-s001.zip]

Archive with 1 entries (1 files):
- antioxidants-3345642-supplementary.pdf
